# Supplementary material for: Coupled immune stratification and identification of therapeutic candidates in patients with lung adenocarcinoma
Source: Aging (Albany NY). 2020 Aug 27;12(16):16514–38. doi: 10.18632/aging.103775 (PMC7485744; doi:10.18632/aging.103775)
Supplement: Supplementary Table 2 [file aging-12-103775-s003..txt]

Supplementary Table 2. Gens in blue, turquoise, brown and grey modules.
ENSEMBL	ENTREZID	SYMBOL	mergedColors
ENSG00000002587	9957	HS3ST1	grey
ENSG00000003402	8837	CFLAR	grey
ENSG00000004468	952	CD38	grey
ENSG00000004478	2288	FKBP4	brown
ENSG00000004776	126393	HSPB6	grey
ENSG00000005844	3683	ITGAL	blue
ENSG00000005893	3920	LAMP2	grey
ENSG00000005961	3674	ITGA2B	grey
ENSG00000006007	51573	GDE1	grey
ENSG00000006047	51087	YBX2	brown
ENSG00000006606	10344	CCL26	grey
ENSG00000007171	4843	NOS2	grey
ENSG00000007312	974	CD79B	blue
ENSG00000007908	6401	SELE	grey
ENSG00000008516	64386	MMP25	blue
ENSG00000008517	9235	IL32	grey
ENSG00000010310	2696	GIPR	grey
ENSG00000010327	23166	STAB1	turquoise
ENSG00000010610	920	CD4	turquoise
ENSG00000010810	2534	FYN	grey
ENSG00000012124	933	CD22	blue
ENSG00000013275	5704	PSMC4	brown
ENSG00000013725	923	CD6	blue
ENSG00000014641	4190	MDH1	brown
ENSG00000019169	8685	MARCO	turquoise
ENSG00000026025	7431	VIM	grey
ENSG00000029534	286	ANK1	grey
ENSG00000035664	23604	DAPK2	grey
ENSG00000035720	26228	STAP1	blue
ENSG00000041353	5874	RAB27B	grey
ENSG00000042493	822	CAPG	turquoise
ENSG00000046651	8481	OFD1	turquoise
ENSG00000048462	608	TNFRSF17	blue
ENSG00000049249	3604	TNFRSF9	grey
ENSG00000049768	50943	FOXP3	blue
ENSG00000050767	91522	COL23A1	grey
ENSG00000052749	23223	RRP12	brown
ENSG00000056558	7185	TRAF1	blue
ENSG00000062038	1001	CDH3	grey
ENSG00000062524	4058	LTK	grey
ENSG00000064225	10402	ST3GAL6	grey
ENSG00000065361	2065	ERBB3	turquoise
ENSG00000066294	8832	CD84	turquoise
ENSG00000067208	7813	EVI5	grey
ENSG00000067560	387	RHOA	grey
ENSG00000068885	57560	IFT80	grey
ENSG00000070081	4925	NUCB2	turquoise
ENSG00000070190	27071	DAPP1	grey
ENSG00000070770	1459	CSNK2A2	brown
ENSG00000071205	79658	ARHGAP10	grey
ENSG00000072210	224	ALDH3A2	turquoise
ENSG00000072694	2213	FCGR2B	turquoise
ENSG00000072818	9744	ACAP1	blue
ENSG00000073008	5817	PVR	brown
ENSG00000073756	5743	PTGS2	grey
ENSG00000073861	30009	TBX21	grey
ENSG00000074181	4854	NOTCH3	grey
ENSG00000075131	54962	TIPIN	brown
ENSG00000075643	55034	MOCOS	grey
ENSG00000075884	55843	ARHGAP15	blue
ENSG00000076662	3385	ICAM3	blue
ENSG00000077585	7107	GPR137B	grey
ENSG00000078081	27074	LAMP3	grey
ENSG00000078589	27334	P2RY10	blue
ENSG00000078795	27039	PKD2L2	grey
ENSG00000080573	50509	COL5A3	grey
ENSG00000081052	1286	COL4A4	grey
ENSG00000083454	5026	P2RX5	blue
ENSG00000083799	1540	CYLD	blue
ENSG00000084110	3034	HAL	turquoise
ENSG00000085063	966	CD59	brown
ENSG00000085514	29992	PILRA	turquoise
ENSG00000085563	5243	ABCB1	grey
ENSG00000086598	10959	TMED2	brown
ENSG00000088387	23348	DOCK9	grey
ENSG00000088827	6614	SIGLEC1	turquoise
ENSG00000088986	8655	DYNLL1	brown
ENSG00000089012	55423	SIRPG	blue
ENSG00000089685	332	BIRC5	brown
ENSG00000089692	3902	LAG3	blue
ENSG00000090104	5996	RGS1	grey
ENSG00000090554	2323	FLT3LG	blue
ENSG00000092009	1215	CMA1	grey
ENSG00000092445	7301	TYRO3	grey
ENSG00000093134	55350	VNN3	grey
ENSG00000095303	5742	PTGS1	grey
ENSG00000095464	5146	PDE6C	turquoise
ENSG00000095970	54209	TREM2	turquoise
ENSG00000096264	9436	NCR2	grey
ENSG00000096401	988	CDC5L	brown
ENSG00000097046	8317	CDC7	brown
ENSG00000099250	8829	NRP1	grey
ENSG00000099800	26517	TIMM13	blue
ENSG00000100097	3956	LGALS1	grey
ENSG00000100100	113791	PIK3IP1	brown
ENSG00000100122	1414	CRYBB1	turquoise
ENSG00000100201	10521	DDX17	grey
ENSG00000100373	7380	UPK3A	grey
ENSG00000100385	3560	IL2RB	blue
ENSG00000100448	1511	CTSG	grey
ENSG00000100450	2999	GZMH	blue
ENSG00000100526	1033	CDKN3	brown
ENSG00000100591	10598	AHSA1	brown
ENSG00000100593	145501	ISM2	grey
ENSG00000100628	51676	ASB2	blue
ENSG00000100721	8115	TCL1A	blue
ENSG00000100983	2937	GSS	brown
ENSG00000101017	958	CD40	turquoise
ENSG00000101146	8480	RAE1	brown
ENSG00000101160	1522	CTSZ	turquoise
ENSG00000101695	54941	RNF125	grey
ENSG00000101916	51311	TLR8	turquoise
ENSG00000101986	215	ABCD1	grey
ENSG00000102103	10084	PQBP1	grey
ENSG00000102245	959	CD40LG	blue
ENSG00000102312	64840	PORCN	grey
ENSG00000102524	10673	TNFSF13B	turquoise
ENSG00000102554	688	KLF5	turquoise
ENSG00000102575	54	ACP5	turquoise
ENSG00000102780	160851	DGKH	grey
ENSG00000102871	8717	TRADD	grey
ENSG00000102996	4324	MMP15	turquoise
ENSG00000103522	50615	IL21R	blue
ENSG00000103569	366	AQP9	grey
ENSG00000103855	80381	CD276	blue
ENSG00000104213	5157	PDGFRL	grey
ENSG00000104267	760	CA2	grey
ENSG00000104894	951	CD37	blue
ENSG00000105329	7040	TGFB1	grey
ENSG00000105366	27181	SIGLEC8	blue
ENSG00000105374	4818	NKG7	blue
ENSG00000105383	945	CD33	turquoise
ENSG00000105483	22900	CARD8	blue
ENSG00000105492	946	SIGLEC6	grey
ENSG00000105609	10990	LILRB5	turquoise
ENSG00000105967	22797	TFEC	turquoise
ENSG00000105991	3198	HOXA1	grey
ENSG00000106462	2146	EZH2	brown
ENSG00000106948	80709	AKNA	blue
ENSG00000107077	23081	KDM4C	grey
ENSG00000107485	2625	GATA3	grey
ENSG00000107562	6387	CXCL12	grey
ENSG00000107789	9562	MINPP1	blue
ENSG00000107798	3988	LIPA	turquoise
ENSG00000107819	81855	SFXN3	grey
ENSG00000108176	56521	DNAJC12	turquoise
ENSG00000108244	25984	KRT23	grey
ENSG00000108576	6532	SLC6A4	grey
ENSG00000108622	3384	ICAM2	grey
ENSG00000108702	6346	CCL1	grey
ENSG00000108960	23531	MMD	brown
ENSG00000109743	683	BST1	grey
ENSG00000109943	56253	CRTAM	blue
ENSG00000109956	27087	B3GAT1	grey
ENSG00000110077	64231	MS4A6A	turquoise
ENSG00000110315	50862	RNF141	grey
ENSG00000110446	51296	SLC15A3	turquoise
ENSG00000110848	969	CD69	blue
ENSG00000110944	51561	IL23A	grey
ENSG00000111012	1594	CYP27B1	grey
ENSG00000111364	57696	DDX55	brown
ENSG00000111536	55801	IL26	grey
ENSG00000111729	50856	CLEC4A	turquoise
ENSG00000111732	57379	AICDA	grey
ENSG00000111837	4117	MAK	grey
ENSG00000111981	80329	ULBP1	grey
ENSG00000112115	3605	IL17A	grey
ENSG00000112116	112744	IL17F	grey
ENSG00000112149	9308	CD83	turquoise
ENSG00000112299	8876	VNN1	grey
ENSG00000112303	8875	VNN2	grey
ENSG00000113088	3003	GZMK	blue
ENSG00000113249	26762	HAVCR1	grey
ENSG00000113263	3702	ITK	blue
ENSG00000113303	79908	BTNL8	grey
ENSG00000113368	4001	LMNB1	brown
ENSG00000114013	942	CD86	turquoise
ENSG00000114374	8287	USP9Y	grey
ENSG00000114374	64595	TTTY15	grey
ENSG00000114455	11148	HHLA2	grey
ENSG00000114626	80325	ABTB1	brown
ENSG00000115009	6364	CCL20	grey
ENSG00000115085	7535	ZAP70	blue
ENSG00000115091	10096	ACTR3	brown
ENSG00000115232	3676	ITGA4	blue
ENSG00000115414	2335	FN1	grey
ENSG00000115459	84173	ELMOD3	grey
ENSG00000115461	3488	IGFBP5	grey
ENSG00000115523	10578	GNLY	grey
ENSG00000115866	1615	DARS	brown
ENSG00000115935	7456	WIPF1	blue
ENSG00000115944	9167	COX7A2L	brown
ENSG00000115956	5341	PLEK	turquoise
ENSG00000116031	50489	CD207	grey
ENSG00000116212	115353	LRRC42	brown
ENSG00000116489	829	CAPZA1	brown
ENSG00000116679	10625	IVNS1ABP	grey
ENSG00000116711	5321	PLA2G4A	turquoise
ENSG00000116785	10878	CFHR3	grey
ENSG00000116824	914	CD2	blue
ENSG00000117020	10000	AKT3	grey
ENSG00000117054	34	ACADM	grey
ENSG00000117091	962	CD48	turquoise
ENSG00000117322	1380	CR2	blue
ENSG00000117400	4352	MPL	grey
ENSG00000117450	5052	PRDX1	brown
ENSG00000117560	356	FASLG	blue
ENSG00000117586	7292	TNFSF4	grey
ENSG00000117594	3290	HSD11B1	grey
ENSG00000117724	1063	CENPF	brown
ENSG00000117984	1509	CTSD	brown
ENSG00000118257	8828	NRP2	grey
ENSG00000118292	79630	C1orf54	turquoise
ENSG00000118432	1268	CNR1	grey
ENSG00000118496	84085	FBXO30	brown
ENSG00000118785	6696	SPP1	grey
ENSG00000119508	8013	NR4A3	grey
ENSG00000119535	1441	CSF3R	grey
ENSG00000119969	3070	HELLS	brown
ENSG00000120217	29126	CD274	grey
ENSG00000120805	400	ARL1	blue
ENSG00000120949	943	TNFRSF8	grey
ENSG00000121594	941	CD80	turquoise
ENSG00000121807	729230	CCR2	blue
ENSG00000121966	7852	CXCR4	blue
ENSG00000122223	51744	CD244	blue
ENSG00000122367	11155	LDB3	grey
ENSG00000122550	55975	KLHL7	grey
ENSG00000122786	800	CALD1	grey
ENSG00000122861	5328	PLAU	grey
ENSG00000122986	84329	HVCN1	turquoise
ENSG00000123737	5393	EXOSC9	brown
ENSG00000123892	23682	RAB38	grey
ENSG00000124207	1434	CSE1L	brown
ENSG00000124391	27189	IL17C	grey
ENSG00000124469	1088	CEACAM8	grey
ENSG00000124491	2162	F13A1	turquoise
ENSG00000124508	10385	BTN2A2	grey
ENSG00000124731	54210	TREM1	grey
ENSG00000124942	79026	AHNAK	grey
ENSG00000125245	2841	GPR18	grey
ENSG00000125347	3659	IRF1	blue
ENSG00000125498	3802	KIR2DL1	grey
ENSG00000125726	970	CD70	grey
ENSG00000125735	8740	TNFSF14	grey
ENSG00000125740	2354	FOSB	grey
ENSG00000126262	2867	FFAR2	grey
ENSG00000126353	1236	CCR7	blue
ENSG00000126561	6776	STAT5A	turquoise
ENSG00000126759	5199	CFP	grey
ENSG00000127152	64919	BCL11B	blue
ENSG00000127334	8445	DYRK2	grey
ENSG00000127954	79689	STEAP4	grey
ENSG00000128271	135	ADORA2A	blue
ENSG00000128284	80833	APOL3	blue
ENSG00000128383	200315	APOBEC3A	grey
ENSG00000128383	100913187	APOBEC3A_B	grey
ENSG00000128918	8854	ALDH1A2	grey
ENSG00000129450	27180	SIGLEC9	turquoise
ENSG00000130592	4046	LSP1	turquoise
ENSG00000130706	11047	ADRM1	brown
ENSG00000130935	25926	NOL11	brown
ENSG00000131187	2161	F12	brown
ENSG00000131203	3620	IDO1	grey
ENSG00000131459	9945	GFPT2	grey
ENSG00000131759	5914	RARA	blue
ENSG00000132141	10693	CCT6B	grey
ENSG00000132185	84824	FCRLA	blue
ENSG00000132514	10462	CLEC10A	turquoise
ENSG00000132704	79368	FCRL2	blue
ENSG00000133019	1131	CHRM3	turquoise
ENSG00000133101	8900	CCNA1	grey
ENSG00000134057	891	CCNB1	brown
ENSG00000134061	4064	CD180	blue
ENSG00000134256	9398	CD101	turquoise
ENSG00000134258	79679	VTCN1	grey
ENSG00000134363	10468	FST	grey
ENSG00000134460	3559	IL2RA	turquoise
ENSG00000134531	2012	EMP1	grey
ENSG00000134545	3821	KLRC1	grey
ENSG00000134954	2113	ETS1	blue
ENSG00000135069	29968	PSAT1	brown
ENSG00000135077	84868	HAVCR2	turquoise
ENSG00000135218	948	CD36	grey
ENSG00000135318	4907	NT5E	grey
ENSG00000135404	967	CD63	grey
ENSG00000135423	27165	GLS2	grey
ENSG00000135597	85021	REPS1	brown
ENSG00000135678	1368	CPM	grey
ENSG00000135838	80896	NPL	turquoise
ENSG00000135862	3915	LAMC1	turquoise
ENSG00000135914	3357	HTR2B	grey
ENSG00000135929	1593	CYP27A1	grey
ENSG00000136244	3569	IL6	grey
ENSG00000136261	28969	BZW2	blue
ENSG00000136492	83990	BRIP1	brown
ENSG00000136573	640	BLK	blue
ENSG00000136634	3586	IL10	turquoise
ENSG00000136689	3557	IL1RN	grey
ENSG00000136997	4609	MYC	grey
ENSG00000137077	6366	CCL21	grey
ENSG00000137078	27240	SIT1	blue
ENSG00000137101	971	CD72	blue
ENSG00000137198	2766	GMPR	grey
ENSG00000137496	10068	IL18BP	blue
ENSG00000137507	2615	LRRC32	grey
ENSG00000137575	6386	SDCBP	grey
ENSG00000137642	6653	SORL1	grey
ENSG00000137710	5962	RDX	brown
ENSG00000137757	838	CASP5	turquoise
ENSG00000138050	80745	THUMPD2	turquoise
ENSG00000138069	5861	RAB1A	blue
ENSG00000138160	3832	KIF11	brown
ENSG00000138185	953	ENTPD1	grey
ENSG00000138326	6229	RPS24	turquoise
ENSG00000138363	471	ATIC	brown
ENSG00000138964	64098	PARVG	turquoise
ENSG00000139168	85437	ZCRB1	blue
ENSG00000139187	10219	KLRG1	blue
ENSG00000139193	939	CD27	blue
ENSG00000139278	11010	GLIPR1	turquoise
ENSG00000139318	1848	DUSP6	grey
ENSG00000139537	85478	CCDC65	grey
ENSG00000140030	8477	GPR65	turquoise
ENSG00000140287	3067	HDC	grey
ENSG00000140511	145864	HAPLN3	blue
ENSG00000140564	5045	FURIN	turquoise
ENSG00000140749	10261	IGSF6	turquoise
ENSG00000141293	8631	SKAP1	grey
ENSG00000141378	51651	PTRH2	brown
ENSG00000141447	114876	OSBPL1A	grey
ENSG00000141646	4089	SMAD4	turquoise
ENSG00000141664	54877	ZCCHC2	grey
ENSG00000142149	30811	HUNK	turquoise
ENSG00000142178	150094	SIK1	grey
ENSG00000142227	2014	EMP3	turquoise
ENSG00000142512	89790	SIGLEC10	blue
ENSG00000143110	128346	C1orf162	turquoise
ENSG00000143119	963	CD53	turquoise
ENSG00000143149	223	ALDH9A1	grey
ENSG00000143226	2212	FCGR2A	turquoise
ENSG00000143226	9103	FCGR2C	turquoise
ENSG00000143228	83540	NUF2	brown
ENSG00000143297	83416	FCRL5	blue
ENSG00000143318	844	CASQ1	grey
ENSG00000143546	6279	S100A8	grey
ENSG00000143578	148327	CREB3L4	turquoise
ENSG00000144118	5899	RALB	grey
ENSG00000144642	27303	RBMS3	grey
ENSG00000144668	3680	ITGA9	brown
ENSG00000144681	6769	STAC	turquoise
ENSG00000145020	275	AMT	grey
ENSG00000145103	286676	ILDR1	turquoise
ENSG00000145386	890	CCNA2	brown
ENSG00000145391	80854	SETD7	grey
ENSG00000145649	3001	GZMA	blue
ENSG00000145777	85480	TSLP	grey
ENSG00000146592	9586	CREB5	grey
ENSG00000147010	30011	SH3KBP1	grey
ENSG00000147416	526	ATP6V1B2	turquoise
ENSG00000147684	4715	NDUFB9	grey
ENSG00000148334	80142	PTGES2	brown
ENSG00000148600	92211	CDHR1	grey
ENSG00000148848	8038	ADAM12	grey
ENSG00000149100	10480	EIF3M	brown
ENSG00000149294	4684	NCAM1	grey
ENSG00000149534	2206	MS4A2	brown
ENSG00000149571	84623	KIRREL3	grey
ENSG00000149781	83706	FERMT3	turquoise
ENSG00000150048	51267	CLEC1A	grey
ENSG00000150093	3688	ITGB1	grey
ENSG00000150337	2209	FCGR1A	turquoise
ENSG00000150540	3176	HNMT	brown
ENSG00000150687	11098	PRSS23	grey
ENSG00000151388	81792	ADAMTS12	grey
ENSG00000151474	55691	FRMD4A	grey
ENSG00000151655	3698	ITIH2	grey
ENSG00000152147	79833	GEMIN6	brown
ENSG00000152292	284948	SH2D6	turquoise
ENSG00000153071	1601	DAB2	turquoise
ENSG00000153071	112267931	LOC112267931	turquoise
ENSG00000153140	1070	CETN3	grey
ENSG00000153283	10225	CD96	grey
ENSG00000153563	925	CD8A	blue
ENSG00000153936	9653	HS2ST1	brown
ENSG00000155307	64092	SAMSN1	turquoise
ENSG00000155307	388813	LOC388813	turquoise
ENSG00000155465	9056	SLC7A7	turquoise
ENSG00000155660	9601	PDIA4	turquoise
ENSG00000155926	6503	SLA	turquoise
ENSG00000156140	9508	ADAMTS3	grey
ENSG00000156427	8817	FGF18	grey
ENSG00000156467	7381	UQCRB	grey
ENSG00000156535	135228	CD109	grey
ENSG00000156738	931	MS4A1	blue
ENSG00000157368	146433	IL34	grey
ENSG00000157873	8764	TNFRSF14	grey
ENSG00000158050	1844	DUSP2	blue
ENSG00000158201	171586	ABHD3	grey
ENSG00000158402	995	CDC25C	brown
ENSG00000158467	23382	AHCYL2	grey
ENSG00000158473	912	CD1D	blue
ENSG00000158517	653361	NCF1	blue
ENSG00000158769	50848	F11R	turquoise
ENSG00000158825	978	CDA	grey
ENSG00000158869	2207	FCER1G	turquoise
ENSG00000159189	714	C1QC	turquoise
ENSG00000159958	115650	TNFRSF13C	blue
ENSG00000160013	5739	PTGIR	brown
ENSG00000160183	64699	TMPRSS3	grey
ENSG00000160185	53347	UBASH3A	blue
ENSG00000160219	139716	GAB3	blue
ENSG00000160255	3689	ITGB2	turquoise
ENSG00000160654	917	CD3G	blue
ENSG00000160712	3570	IL6R	grey
ENSG00000160741	200186	CRTC2	turquoise
ENSG00000160791	1234	CCR5	blue
ENSG00000160856	115352	FCRL3	blue
ENSG00000160883	3101	HK3	turquoise
ENSG00000161905	246	ALOX15	grey
ENSG00000161944	433	ASGR2	grey
ENSG00000161955	8741	TNFSF13	brown
ENSG00000162104	115	ADCY9	grey
ENSG00000162367	6886	TAL1	grey
ENSG00000162413	9903	KLHL21	grey
ENSG00000162482	22977	AKR7A3	grey
ENSG00000162493	10630	PDPN	grey
ENSG00000162630	8707	B3GALT2	grey
ENSG00000162692	7412	VCAM1	grey
ENSG00000162723	89886	SLAMF9	grey
ENSG00000162747	2215	FCGR3B	grey
ENSG00000163131	1520	CTSS	turquoise
ENSG00000163219	9938	ARHGAP25	blue
ENSG00000163220	6280	S100A9	grey
ENSG00000163221	6283	S100A12	grey
ENSG00000163421	60675	PROK2	grey
ENSG00000163430	11167	FSTL1	grey
ENSG00000163464	3577	CXCR1	grey
ENSG00000163515	84666	RETNLB	grey
ENSG00000163518	83417	FCRL4	blue
ENSG00000163519	50852	TRAT1	blue
ENSG00000163534	115350	FCRL1	blue
ENSG00000163563	4332	MNDA	turquoise
ENSG00000163565	3428	IFI16	grey
ENSG00000163586	2168	FABP1	grey
ENSG00000163599	1493	CTLA4	blue
ENSG00000163600	29851	ICOS	blue
ENSG00000163701	132014	IL17RE	turquoise
ENSG00000163702	84818	IL17RC	grey
ENSG00000163739	2919	CXCL1	grey
ENSG00000163751	1359	CPA3	brown
ENSG00000164081	51368	TEX264	grey
ENSG00000164111	308	ANXA5	grey
ENSG00000164125	51313	GASK1B	grey
ENSG00000164305	836	CASP3	brown
ENSG00000164520	135250	RAET1E	grey
ENSG00000164683	23462	HEY1	grey
ENSG00000164687	2171	FABP5	grey
ENSG00000164691	117289	TAGAP	blue
ENSG00000164741	10395	DLC1	grey
ENSG00000164885	1020	CDK5	blue
ENSG00000165168	1536	CYBB	turquoise
ENSG00000165272	360	AQP3	turquoise
ENSG00000165646	6571	SLC18A2	grey
ENSG00000166123	84706	GPT2	turquoise
ENSG00000166484	5598	MAPK7	grey
ENSG00000166997	245812	CNPY4	grey
ENSG00000167244	3481	IGF2	grey
ENSG00000167286	915	CD3D	blue
ENSG00000167483	199786	NIBAN3	blue
ENSG00000167601	558	AXL	grey
ENSG00000167618	3904	LAIR2	grey
ENSG00000167633	3811	KIR3DL1	grey
ENSG00000167664	126259	TMIGD2	blue
ENSG00000167767	144501	KRT80	grey
ENSG00000167965	64223	MLST8	blue
ENSG00000168040	8772	FADD	blue
ENSG00000168081	5368	PNOC	blue
ENSG00000168710	10768	AHCYL1	blue
ENSG00000168961	3965	LGALS9	grey
ENSG00000168995	27036	SIGLEC7	turquoise
ENSG00000169180	23214	XPO6	grey
ENSG00000169385	6036	RNASE2	turquoise
ENSG00000169397	6037	RNASE3	grey
ENSG00000169442	1043	CD52	turquoise
ENSG00000169508	1880	GPR183	grey
ENSG00000169554	9839	ZEB2	turquoise
ENSG00000169583	9022	CLIC3	grey
ENSG00000169896	3684	ITGAM	turquoise
ENSG00000169919	2990	GUSB	grey
ENSG00000170017	214	ALCAM	grey
ENSG00000170128	2848	GPR25	blue
ENSG00000170296	11337	GABARAP	grey
ENSG00000170412	55890	GPRC5C	turquoise
ENSG00000170442	3892	KRT86	grey
ENSG00000170458	929	CD14	turquoise
ENSG00000170558	1000	CDH2	brown
ENSG00000170606	3308	HSPA4	brown
ENSG00000170837	2850	GPR27	grey
ENSG00000170889	6203	RPS9	grey
ENSG00000170899	2941	GSTA4	turquoise
ENSG00000171049	2358	FPR2	grey
ENSG00000171051	2357	FPR1	turquoise
ENSG00000171320	157570	ESCO2	brown
ENSG00000171617	8507	ENC1	grey
ENSG00000171860	719	C3AR1	turquoise
ENSG00000171863	6201	RPS7	grey
ENSG00000171951	7857	SCG2	grey
ENSG00000172215	10663	CXCR6	blue
ENSG00000172243	64581	CLEC7A	turquoise
ENSG00000172757	1072	CFL1	brown
ENSG00000172766	79612	NAA16	turquoise
ENSG00000173110	3310	HSPA6	grey
ENSG00000173369	713	C1QB	turquoise
ENSG00000173406	1600	DAB1	grey
ENSG00000173535	8794	TNFRSF10C	grey
ENSG00000173585	10803	CCR9	grey
ENSG00000173762	924	CD7	grey
ENSG00000173812	10209	EIF1	blue
ENSG00000174175	6403	SELP	grey
ENSG00000174371	9156	EXO1	brown
ENSG00000174600	1240	CMKLR1	turquoise
ENSG00000174944	9934	P2RY14	grey
ENSG00000175130	65108	MARCKSL1	brown
ENSG00000175183	1466	CSRP2	brown
ENSG00000175556	79836	LONRF3	grey
ENSG00000175592	8061	FOSL1	brown
ENSG00000176136	4161	MC5R	grey
ENSG00000176533	2788	GNG7	brown
ENSG00000176749	8851	CDK5R1	brown
ENSG00000176788	10409	BASP1	turquoise
ENSG00000176845	284207	METRNL	grey
ENSG00000176884	2902	GRIN1	grey
ENSG00000176953	84901	NFATC2IP	grey
ENSG00000177455	930	CD19	blue
ENSG00000177697	977	CD151	blue
ENSG00000177885	2885	GRB2	turquoise
ENSG00000178562	940	CD28	blue
ENSG00000179163	2517	FUCA1	brown
ENSG00000179222	9500	MAGED1	blue
ENSG00000179639	2205	FCER1A	grey
ENSG00000180340	2535	FZD2	grey
ENSG00000180644	5551	PRF1	blue
ENSG00000180875	64388	GREM2	grey
ENSG00000181004	166379	BBS12	grey
ENSG00000181036	343413	FCRL6	grey
ENSG00000181061	25994	HIGD1A	blue
ENSG00000181274	23401	FRAT2	turquoise
ENSG00000181374	6357	CCL13	turquoise
ENSG00000181634	9966	TNFSF15	grey
ENSG00000181847	201633	TIGIT	blue
ENSG00000182010	219790	RTKN2	grey
ENSG00000182487	654816	NCF1B	blue
ENSG00000182578	1436	CSF1R	turquoise
ENSG00000182866	3932	LCK	blue
ENSG00000183044	18	ABAT	grey
ENSG00000183283	9802	DAZAP2	grey
ENSG00000183696	7378	UPP1	grey
ENSG00000184009	71	ACTG1	brown
ENSG00000184292	4070	TACSTD2	grey
ENSG00000184293	160365	CLECL1	blue
ENSG00000184371	1435	CSF1	grey
ENSG00000184445	9735	KNTC1	brown
ENSG00000184584	340061	TMEM173	brown
ENSG00000184588	5142	PDE4B	grey
ENSG00000185291	3563	IL3RA	grey
ENSG00000185811	10320	IKZF1	blue
ENSG00000186074	146722	CD300LF	turquoise
ENSG00000186265	151888	BTLA	blue
ENSG00000186407	342510	CD300E	grey
ENSG00000186431	2204	FCAR	grey
ENSG00000186470	11118	BTN3A2	grey
ENSG00000186827	7293	TNFRSF4	grey
ENSG00000186891	8784	TNFRSF18	grey
ENSG00000187116	353514	LILRA5	turquoise
ENSG00000187912	388512	CLEC17A	blue
ENSG00000188056	285852	TREML4	grey
ENSG00000188389	5133	PDCD1	blue
ENSG00000188404	6402	SELL	blue
ENSG00000188641	1806	DPYD	grey
ENSG00000188822	1269	CNR2	blue
ENSG00000189430	9437	NCR1	blue
ENSG00000196218	6261	RYR1	grey
ENSG00000196305	3376	IARS	brown
ENSG00000196352	1604	CD55	turquoise
ENSG00000196419	2547	XRCC6	blue
ENSG00000196465	140465	MYL6B	brown
ENSG00000196511	27010	TPK1	grey
ENSG00000196639	3269	HRH1	grey
ENSG00000196730	1612	DAPK1	grey
ENSG00000196735	3117	HLA-DQA1	turquoise
ENSG00000196743	2760	GM2A	turquoise
ENSG00000196776	961	CD47	grey
ENSG00000197256	25959	KANK2	brown
ENSG00000197540	3004	GZMM	grey
ENSG00000197594	5167	ENPP1	grey
ENSG00000197635	1803	DPP4	grey
ENSG00000197646	80380	PDCD1LG2	turquoise
ENSG00000197746	5660	PSAP	turquoise
ENSG00000197756	6168	RPL37A	grey
ENSG00000197872	81553	FAM49A	turquoise
ENSG00000197992	283420	CLEC9A	brown
ENSG00000198053	140885	SIRPA	turquoise
ENSG00000198178	170482	CLEC4C	grey
ENSG00000198223	1438	CSF2RA	turquoise
ENSG00000198400	4914	NTRK1	grey
ENSG00000198535	145741	C2CD4A	grey
ENSG00000198771	92241	RCSD1	blue
ENSG00000198851	916	CD3E	blue
ENSG00000198876	25853	DCAF12	grey
ENSG00000198901	9055	PRC1	brown
ENSG00000198910	3897	L1CAM	grey
ENSG00000198948	9848	MFAP3L	grey
ENSG00000203747	2214	FCGR3A	turquoise
ENSG00000203896	54923	LIME1	grey
ENSG00000204209	1616	DAXX	grey
ENSG00000204472	199	AIF1	turquoise
ENSG00000204482	7940	LST1	turquoise
ENSG00000204520	100507436	MICA	grey
ENSG00000204592	3133	HLA-E	turquoise
ENSG00000205502	388125	C2CD4B	grey
ENSG00000206337	10866	HCP5	grey
ENSG00000213316	4056	LTC4S	grey
ENSG00000213654	63940	GPSM3	brown
ENSG00000213809	22914	KLRK1	blue
ENSG00000213809	100528032	KLRC4-KLRK1	blue
ENSG00000213886	10537	UBD	grey
ENSG00000215788	8718	TNFRSF25	grey
ENSG00000221957	3809	KIR2DS4	grey
ENSG00000223865	3115	HLA-DPB1	turquoise
ENSG00000226979	4049	LTA	blue
ENSG00000228716	1719	DHFR	brown
ENSG00000231389	3113	HLA-DPA1	turquoise
ENSG00000240403	3812	KIR3DL2	grey
ENSG00000240505	23495	TNFRSF13B	blue
ENSG00000241106	3112	HLA-DOB	grey
ENSG00000241399	9936	CD302	brown
ENSG00000242574	3109	HLA-DMB	turquoise
ENSG00000243156	57553	MICAL3	grey
ENSG00000243646	3588	IL10RB	grey
ENSG00000243772	3804	KIR2DL3	grey
ENSG00000245848	1050	CEBPA	grey
ENSG00000249915	10016	PDCD6	blue
ENSG00000254415	100049587	SIGLEC14	turquoise
ENSG00000257335	8972	MGAM	grey
ENSG00000258227	23601	CLEC5A	turquoise
ENSG00000260314	4360	MRC1	turquoise
ENSG00000262406	4321	MMP12	grey
ENSG00000265972	10628	TXNIP	brown
ENSG00000266412	8031	NCOA4	grey
ENSG00000269404	6689	SPIB	blue
ENSG00000271503	6352	CCL5	blue
ENSG00000272636	8447	DOC2B	grey
ENSG00000273173	8926	SNURF	turquoise
ENSG00000275302	6351	CCL4	blue
ENSG00000275385	6362	CCL18	turquoise
ENSG00000276023	11072	DUSP14	grey
ENSG00000276085	6349	CCL3L1	grey
ENSG00000276085	414062	CCL3L3	grey
ENSG00000276409	6358	CCL14	grey
ENSG00000276644	1602	DACH1	grey
ENSG00000277586	4747	NEFL	grey
