# Supplementary material for: Coupled immune stratification and identification of therapeutic candidates in patients with lung adenocarcinoma
Source: Aging (Albany NY). 2020 Aug 27;12(16):16514–38. doi: 10.18632/aging.103775 (PMC7485744; doi:10.18632/aging.103775)
Supplement: Supplementary Table 3 [file aging-12-103775-s001..txt]

Supplementary Table 3. CPs with enrichment scores of less than -80 in A549 and HCC515 cell lines.
cp perturbagens with enrichment scores below -80 (opposing) in A549 cell line		cp perturbagens with enrichment scores below -80 in HCC515 cell line		38 common elements and teir targets in "A549" and "HCC515":
cp	score	cp	score	cp	target
WAY-213613	-99.66	roscovitine	-99.44	wortmannin	PIK3CA, PIK3CG, PLK1, ATM, ATR, MTOR, PI4KA, PI4KB, PIK3CD, PIK3R1, PLK3, PRKDC
ascorbic-acid	-99.58	aprepitant	-99.37	doxorubicin	TOP2A
bisacodyl	-99.49	CGP-60474	-99.34	TW-37	BCL2, BCL2L1, MCL1
QL-X-138	-99.44	BW-B70C	-99.29	camptothecin	TOP1, HIF1A
wortmannin	-99.29	BRD-K77681376	-98.81	topotecan	TOP1, TOP1MT
naproxol	-99.23	BVT-948	-98.74	lasalocid
rimcazole	-99.05	L-BSO	-98.74	pidorubicine	TOP2A
benidipine	-98.48	thapsigargin	-98.73	BRD-K85853281	TOP2A
BMS-754807	-98.45	sirolimus	-98.66	methylene-blue	ACHE, MAPT
lofepramine	-98.14	topotecan	-98.61	BRD-K98824517
urapidil	-98.01	CO-101244	-98.53	daunorubicin	TOP2A, TOP2B
famotidine	-97.87	pirarubicin	-98.48	alvocidib	CDK2, CDK4, CDK1, CDK6, CDK7, CDK9, CDK5, CDK8, EGFR, PYGM, BCL2, BIRC5, CCNT1, MCL1, XIAP
brazilin	-97.58	ZG-10	-98.33	rottlerin	KCNH2, PRKCD, TGM2
KN-93	-97.21	PLX-4720	-98.15	BRD-K53780220
PI-103	-96.88	doxorubicin	-98.1	thapsigargin	ATP2A1
homosalate	-96.86	daunorubicin	-98.09	prednisolone	NR3C1
rhodomyrtoxin-b	-96.83	KIN001-055	-97.92	AT-7519	CDK2, CDK5, CDK1, CDK4, CDK6, CDK9
desoxycorticosterone	-96.15	palbociclib	-97.91	JNJ-26854165	HDAC1, HDAC10, HDAC11, HDAC2, HDAC3, HDAC4, HDAC5, HDAC6, HDAC7, HDAC8, HDAC9, MDM2
reversine	-96.11	progesterone	-97.84	NNC-05-2090	SLC6A11, SLC6A12, SLC6A13
maprotiline	-96.05	mycophenolate-mofetil	-97.78	ENMD-2076	AURKA, FLT3, KDR, PDGFRA, SRC, CSF1R, EPHA1, FGFR1, FGFR2, FGFR3, FLT4, KIT, PTK2
W-9	-96.04	guanabenz	-97.77	ISOX	HDAC6
doxorubicin	-96.02	A-443644	-97.71	IKK-2-inhibitor-V	IKBKB
vicriviroc	-95.96	bisbenzimide	-97.64	pepstatin	CTSB, CTSD, CTSL, REN
levocetirizine	-95.67	purvalanol-a	-97.61	fenretinide	CYP2C8, CYP3A5, RARA, RARG
ipratropium	-95.57	MY-5445	-97.52	BX-795	PDPK1, CDK2, CHEK1, GSK3B, IKBKE, KDR, PDK1, TBK1
mitoxantrone	-95.51	chelidonine	-97.48	etoposide	TOP2A, CYP2E1, CYP3A5, TOP2B
TW-37	-95	yohimbine	-97.43	remoxipride	DRD2, DRD3, DRD4, HTR2A, SIGMAR1
pazufloxacin	-94.88	letrozole	-97.17	ZG-10	MAPK8
lobendazole	-94.87	rottlerin	-97.04	bisindolylmaleimide-ix	SIRT1, AKT1, GSK3B, LCK, LRRK2, MAPK1, MAPK11, MAPK12, MAPK14, MAPK8, PRKCA, ROCK1, RPS6KB1, SIRT2
tibolone	-94.83	phorbol-12-myristate-13-acetate	-96.96	valdecoxib	PTGS2, CA12, CYP2C19
DY-131	-94.54	BRD-A07614565	-96.66	midostaurin	FLT3, KIT, CCNB1, FLT1, KDR, PDGFRB, PRKCA, PRKCG, VEGFA
buflomedil	-94.48	cefuroxime	-96.52	pirarubicin	TOP2A
noretynodrel	-94.46	heliomycin	-96.43	ER-27319	SYK
enalaprilat	-94.44	lestaurtinib	-96.41	SCH-79797	F2R
nicorandil	-94.34	SU-11274	-96.41	purvalanol-a	CDK1, CDK2, CDK4, CDK5, CCND1, CCNE1, CSNK1G3, RPS6KA1, SRC
LY-225910	-94.33	aminopurvalanol-a	-96.25	CCCP
idarubicin	-94.18	bisindolylmaleimide-ix	-96.1	malonoben	EGFR
BI-2536	-94.14	BW-B70C	-96.06	bromocriptine	DRD2, ADRA2A, ADRA2B, ADRA2C, DRD1, DRD3, DRD4, DRD5, HTR1A, HTR1B, HTR1D, HTR2A, HTR2B, HTR2C, ADRA1A, ADRA1B, ADRA1D, HTR6, HTR7, PRL
naltrindole	-94.11	dexketoprofen	-95.8
HG-5-113-01	-94.07	PP-30	-95.78
camptothecin	-94	ISOX	-95.77
VU-0418947-2	-93.96	L-741742	-95.73
oligomycin-a	-93.91	PIK-75	-95.65
benzthiazide	-93.75	scriptaid	-95.62
bifonazole	-93.65	lavendustin-c	-95.5
tegaserod	-93.65	5-iodotubercidin	-95.48
topotecan	-93.47	tetryzoline	-95.28
17-hydroxyprogesterone-caproate	-93.11	rottlerin	-95.24
flumetasone	-93.08	AG-14361	-95.21
doxorubicin	-93.03	L-690488	-95.21
danusertib	-92.92	cefaclor	-94.95
PHA-793887	-92.84	lasalocid	-94.95
BRD-K88761633	-92.79	daunorubicin	-94.89
dofetilide	-92.68	PF-562271	-94.65
BRD-K73610817	-92.66	AT-7519	-94.6
lasalocid	-92.61	CG-930	-94.57
pidorubicine	-92.57	AS-601245	-94.53
parachlorophenol	-92.56	ryuvidine	-94.51
tranilast	-92.56	pentylenetetrazol	-94.3
fluticasone	-92.47	cymarin	-94.27
clobetasol	-92.45	panobinostat	-94.26
MBCQ	-92.29	BRD-K71427192	-94.2
PIK-90	-92.14	tropanyl-3,5-dimethylbenzoate	-94.17
BRD-K85853281	-92.13	BX-795	-94.13
quinpirole	-92.05	protopine	-94.05
methylene-blue	-91.84	PAC-1	-93.98
physostigmine	-91.71	dichlorobenzamil	-93.93
quinethazone	-91.71	dactinomycin	-93.76
BRD-K14048378	-91.63	mosapride	-93.74
picrotoxin	-91.4	GDC-0879	-93.74
CHEMBL-374350	-91.33	pepstatin	-93.69
BRD-K98824517	-91.26	bithionol	-93.62
tremulacin	-91.24	SQ-29548	-93.58
tyrphostin-AG-556	-91.18	nelfinavir	-93.55
daunorubicin	-91.14	SCH-79797	-93.39
tivozanib	-91.14	AG-592	-93.31
triptolide	-91.12	gemcitabine	-93.26
cytarabine	-90.99	propylpyrazole	-93.25
CGP-53353	-90.79	fenretinide	-93.13
alvocidib	-90.64	dorsomorphin	-92.83
HG-5-88-01	-90.56	prednisolone	-92.69
tyrphostin-AG-825	-90.53	mirtazapine	-92.67
rottlerin	-90.42	bromocriptine	-92.38
iopanoic-acid	-90.19	iodoacetic-acid	-92.34
flavokavain-b	-90.19	gatifloxacin	-92.31
canertinib	-90.16	tyrphostin-AG-1478	-92.13
BRD-K53780220	-90.07	saracatinib	-92.03
arctigenin	-90.07	BRD-K85853281	-91.81
APHA-compound-8	-89.91	NNC-55-0396	-91.8
niguldipine	-89.91	oxybuprocaine	-91.77
digoxin	-89.78	tyrphostin-AG-555	-91.62
SB-203186	-89.76	pinacidil	-91.61
thapsigargin	-89.67	molindone	-91.41
vecuronium	-89.53	chromomycin-a3	-91.36
pentoxifylline	-89.48	GR-103691	-91.24
JNJ-7706621	-89.4	BRD-K98824517	-91.23
crizotinib	-89.39	entecavir	-91.02
mepireserpate	-89.25	NNC-05-2090	-90.94
VU-0420363-1	-89.1	midostaurin	-90.8
molsidomine	-88.7	BRD-K36038115	-90.77
prednisolone	-88.31	etoposide	-90.74
AT-7519	-88.11	hippeastrine	-90.66
JNJ-26854165	-88.04	digitoxigenin	-90.54
NNC-05-2090	-87.92	GR-113808	-90.5
XL-147	-87.83	diflorasone	-90.46
everolimus	-87.82	NSC-663284	-90.43
ENMD-2076	-87.78	PTB1	-90.3
ISOX	-87.54	JNJ-26854165	-90.26
terconazole	-87.42	THM-I-94	-90.19
clobetasol	-87.38	solifenacin	-90.17
daunorubicin	-87.26	terfenadine	-90.16
CGK-733	-87.22	BRD-K19985802	-89.98
IKK-2-inhibitor-V	-87.21	zibotentan	-89.94
tetrindole	-87.19	pidorubicine	-89.77
oxfendazole	-86.98	cilnidipine	-89.64
M2-PK-activator	-86.97	malonoben	-89.6
GBR-12935	-86.96	BRD-K53780220	-89.53
floxuridine	-86.85	Merck60	-89.48
nornicotine	-86.6	GW-405833	-89.23
pepstatin	-86.52	GANT-61	-89.22
metergoline	-86.36	IKK-2-inhibitor-V	-89.12
fenretinide	-86.22	GDC-0941	-89.03
L-168049	-86.19	PAC-1	-89
simvastatin	-86.19	z-leu3-VS	-88.97
troglitazone	-86.1	valdecoxib	-88.94
mead-acid	-86.06	voriconazole	-88.85
naproxen	-86	heraclenol	-88.61
amsacrine	-85.96	SID-26681509	-88.42
U-0126	-85.94	daunorubicin	-88.33
fosinopril	-85.67	devazepide	-88.18
ketoconazole	-85.52	hydrocortisone	-88.15
motesanib	-85.49	CAY-10470	-88.13
BX-795	-85.44	penfluridol	-87.96
etoposide	-85.44	dubinidine	-87.94
remoxipride	-85.25	thiazolopyrimidine	-87.9
ZG-10	-85.07	daphnetin	-87.81
prochlorperazine	-84.94	pyrazinamide	-87.72
mycophenolic-acid	-84.82	SNS-314	-87.55
fexofenadine	-84.71	alvocidib	-87.47
proxyfan	-84.62	LFM-A13	-87.21
SB-222200	-84.48	fluocinolone	-87.08
KI-16425	-84.25	TWS-119	-87.08
forskolin	-84.22	JW-7-24-1	-87.03
bisindolylmaleimide-ix	-84.17	PP-1	-86.89
valdecoxib	-83.89	donepezil	-86.87
nefazodone	-83.73	amcinonide	-86.58
perospirone	-83.71	iloprost	-86.5
diclofenamide	-83.71	RO-3306	-86.37
tozasertib	-83.69	ambelline	-86.34
AMG-9810	-83.61	lypressin	-86.15
coumestrol	-83.6	auranofin	-86.07
CDC	-83.58	methylene-blue	-86.02
norethindrone	-83.55	fludarabine	-86.01
AM-580	-83.36	ouabain	-85.91
SKF-96365	-83.36	GW-441756	-85.9
hesperidin	-83.25	AM-404	-85.74
midostaurin	-83.2	amiodarone	-85.72
PRE-084	-83.02	apicidin	-85.71
pirarubicin	-82.83	ER-27319	-85.7
indirubin	-82.81	ingenol	-85.64
clobenpropit	-82.73	LDN-193189	-85.5
mibefradil	-82.73	CCCP	-85.37
HA-1004	-82.7	levcromakalim	-85.18
ER-27319	-82.61	remoxipride	-84.97
ioxaglic-acid	-82.53	wortmannin	-84.95
amitriptyline	-82.47	camptothecin	-84.93
SCH-79797	-82.28	T-98475	-84.92
idarubicin	-82.27	flunisolide	-84.91
raltitrexed	-82.2	ENMD-2076	-84.89
topotecan	-82.09	eriochrome-black-t	-84.78
purvalanol-a	-81.99	puromycin	-84.68
sorafenib	-81.95	granisetron	-84.57
dioxybenzone	-81.83	TW-37	-84.26
tolcapone	-81.75	CO-102862	-84.17
CAY-10618	-81.66	selamectin	-84.1
mepyramine	-81.62	erlotinib	-83.9
butein	-81.47	PD-123319	-83.68
KU-55933	-81.47	brucine	-83.66
CCCP	-81.21	anagrelide	-83.66
malonoben	-81.1	econazole	-83.62
carbetocin	-80.97	doxorubicin	-83.58
JNJ-38877605	-80.93	importazole	-83.51
phenazone	-80.89	AM-281	-83.45
biotin	-80.62	prednicarbate	-83.43
antimycin-a	-80.56	nonoxynol-9	-83.34
doxorubicin	-80.55	sulconazole	-83.32
SSR-69071	-80.43	CGP-57380	-83.29
fipronil	-80.42	flunarizine	-83.16
wortmannin	-80.29	dihydrexidine	-82.92
bromocriptine	-80.12	halcinonide	-82.9
MST-312	-80.04	LY-165163	-82.79
ZD-7114	-80.03	xylazine	-82.36
		avrainvillamide-analog-2	-82.36
		papaverine	-82.28
		CGS-21680	-82.26
		isoflupredone	-82.05
		denbufylline	-82.04
		tandutinib	-81.96
		VAMA-37	-81.73
		R-59022	-81.51
		paroxetine	-81.1
		angiogenesis-inhibitor	-80.75
		dipropyl-dopamine	-80.5
		tubastatin-a	-80.45
		zardaverine	-80.4
		GR-235	-80.05
		RS-17053	-80.01
