# Supplementary material for: Coupled immune stratification and identification of therapeutic candidates in patients with lung adenocarcinoma
Source: Aging (Albany NY). 2020 Aug 27;12(16):16514–38. doi: 10.18632/aging.103775 (PMC7485744; doi:10.18632/aging.103775)
Supplement: Supplementary Table 4 [file aging-12-103775-s002..txt]

Supplementary Table 4. Knockdown genes with scores lower than -80 and overexpressed genes with scores higher than 80 in A549 and HCC515 cell lines.
Gene knock-down with enrichment scores below -80 and gene over-express with enrichment scores above 80 in A549			Gene knock-down with enrichment scores below -80 and gene over-express with enrichment scores above 80 in HCC515			40 common elements in "A549" and "HCC515":
Gene knock-down	Score	Type	Gene knock-down	Score	Type	Gene	Score in A549	Type	Score in HCC515	Type
RASA1	-99.97	KD	IKBKAP	-99.9	KD	C2CD2	-99.93	KD	-95.85	KD
C2CD2	-99.93	KD	NR0B1	-99.86	KD	ENOSF1	-99.75	KD	98.03	OE
NUSAP1	-99.88	KD	ZNF136	-99.85	KD	CPE	-99.66	KD	87.58	OE
CBFB	-99.83	KD	CFLAR	-99.81	KD	GPER	-99.01	KD	-99.57	KD
ENOSF1	-99.75	KD	UROD	-99.79	KD	DNAJB2	-98.99	KD	-89.3	KD
KDELR3	-99.75	KD	GPI	-99.73	KD	CREG1	-98.89	KD	-98.21	KD
MEGF9	-99.69	KD	ACBD3	-99.68	KD	PARL	-98.81	KD	-99.14	KD
CPE	-99.66	KD	PKD1	-99.66	KD	RPN2	-98.66	KD	-95.52	KD
MB	-99.55	KD	GPER	-99.57	KD	DHFR	-98.58	KD	81.28	OE
AMBP	-99.29	KD	PPP2R4	-99.54	KD	BIRC5	-98.51	KD	96.73	OE
MTF2	-99.29	KD	ME2	-99.37	KD	PPP2R3A	-98.38	KD	82.32	OE
PLK2	-99.27	KD	DDX10	-99.34	KD	ABAT	-97.93	KD	-95.53	KD
OTX2	-99.15	KD	RPS5	-99.31	KD	C19ORF10	-97.78	KD	-82.91	KD
SMURF2	-99.03	KD	STK38	-99.31	KD	PPP4R1	-97.28	KD	-83.23	KD
GPER	-99.01	KD	CARD9	-99.25	KD	IKBKAP	-96.87	KD	-99.9	KD
DNAJB2	-98.99	KD	PARL	-99.14	KD	TMEM2	-96.74	KD	-94.81	KD
GREB1	-98.97	KD	SUB1	-98.91	KD	FABP5	-96.7	KD	-84.91	KD
TRIM13	-98.97	KD	COPB2	-98.89	KD	CASP3	-96.25	KD	97.39	OE
NF1	-98.96	KD	HDAC6	-98.84	KD	PUF60	-96.25	KD	-81.66	KD
CREG1	-98.89	KD	CCDC92	-98.84	KD	ME2	-96.1	KD	-99.37	KD
GGCX	-98.85	KD	LDHA	-98.78	KD	RAB1B	-96.03	KD	-97.87	KD
PARL	-98.81	KD	CHD8	-98.69	KD	ZNF554	-95.92	KD	-86.79	KD
ETS2	-98.77	KD	PTP4A1	-98.66	KD	AGL	-95.68	KD	-89.81	KD
UBQLN2	-98.76	KD	NDUFB7	-98.63	KD	HMG20B	-95.2	KD	96.75	OE
RPN2	-98.66	KD	ZNF678	-98.5	KD	DEK	-95.04	KD	-92.6	KD
ALDOC	-98.59	KD	INPP5D	-98.47	KD	MAP2K5	-94.38	KD	-96.54	KD
DHFR	-98.58	KD	ATF6	-98.41	KD	ACBD3	-94.21	KD	-99.68	KD
ANXA5	-98.55	KD	S100A4	-98.4	KD	AKR1C3	-92.44	KD	95.4	OE
BIRC5	-98.51	KD	ZNF180	-98.36	KD	ERGIC1	-92.3	KD	81.15	OE
BRCA2	-98.49	KD	ZNF597	-98.28	KD	ID2	-91.56	KD	-88.54	KD
PPP2R3A	-98.38	KD	CREG1	-98.21	KD	ZNF768	-91.19	KD	-93.29	KD
MED28	-98.36	KD	CCNA2	-98.1	KD	DDX10	-90.91	KD	-99.34	KD
BPHL	-98.28	KD	RAB1B	-97.87	KD	GTF2A2	-90.86	KD	99.68	OE
B4GALT4	-98.26	KD	FCHO1	-97.85	KD	PDS5A	-90.47	KD	98.36	OE
SLC25A32	-98.14	KD	USP47	-97.8	KD	CHMP2A	-89.68	KD	-83.64	KD
PTCH1	-98.13	KD	CA12	-97.74	KD	OXTR	-89.08	KD	-96.63	KD
PUM2	-98.03	KD	NDUFV1	-97.73	KD	TRIM16	-88.3	KD	80.54	OE
BCL9	-98.01	KD	GTF2H3	-97.62	KD	GTF2H3	-87.49	KD	-97.62	KD
ABAT	-97.93	KD	GPR176	-97.5	KD	POLR3C	-86.96	KD	-93.83	KD
RRM1	-97.92	KD	PAPOLA	-97.49	KD	GPR176	-86.28	KD	-97.5	KD
SMG7	-97.81	KD	MAP4K3	-97.38	KD	MGST2	-85.8	KD	-86.12	KD
C19ORF10	-97.78	KD	UBC	-97.15	KD	DNAJC1	-85.46	KD	-81.45	KD
MCM3	-97.7	KD	IL2RB	-97.09	KD	IKBKE	-85.45	KD	-94.58	KD
AURKAIP1	-97.66	KD	CDC42SE1	-96.96	KD	COPA	-85.04	KD	-94.82	KD
HSD17B11	-97.61	KD	SHC4	-96.87	KD	FAU	-83.58	KD	-92.26	KD
XBP1	-97.58	KD	CAT	-96.82	KD	VARS	-83.41	KD	85.73	OE
VAT1	-97.53	KD	IL18RAP	-96.81	KD	KDR	-83.01	KD	-81.89	KD
EIF2C1	-97.46	KD	PXN	-96.69	KD	DCPS	-82.68	KD	-94.45	KD
RAD51	-97.43	KD	OXTR	-96.63	KD	PON3	-82.66	KD	-81.18	KD
LPHN2	-97.39	KD	MAP2K5	-96.54	KD	PSMD3	-82.59	KD	-96.26	KD
ATG16L2	-97.35	KD	ELOVL6	-96.37	KD	COPB2	-82.53	KD	-98.89	KD
KIAA0753	-97.34	KD	DUT	-96.36	KD	ALMS1	-82.47	KD	-82.43	KD
PPP4R1	-97.28	KD	FAAH	-96.29	KD	IL18RAP	-80.53	KD	-96.81	KD
ASL	-97.2	KD	PSMD3	-96.26	KD	UROD	98.97	OE	-99.79	KD
METAP2	-97.18	KD	ISOC1	-96.25	KD	SNCA	98.62	OE	84.12	OE
BHLHE40	-97.12	KD	RNF186	-96.06	KD	HDAC11	98.43	OE	93.88	OE
TGFBR1	-97.05	KD	IMPA2	-96.01	KD	IKBKG	97.58	OE	89.06	OE
PDHX	-97.04	KD	C2CD2	-95.85	KD	NDUFV1	97.5	OE	-97.73	KD
RHOA	-96.89	KD	TCEB3C	-95.69	KD	SNAI3	96.91	OE	96.81	OE
IKBKAP	-96.87	KD	SPP1	-95.56	KD	DICER1	96.72	OE	98.88	OE
SLC36A1	-96.79	KD	ARG1	-95.56	KD	SCYL3	96.45	OE	80.19	OE
PEPD	-96.77	KD	SLC1A6	-95.56	KD	IDH3A	89.93	OE	94.77	OE
TMEM2	-96.74	KD	ABAT	-95.53	KD	IL21R	89.75	OE	82.73	OE
FABP5	-96.7	KD	SCP2	-95.53	KD	PPP3CC	87.84	OE	80.84	OE
MAPKAPK5	-96.7	KD	RPN2	-95.52	KD	ARNTL	86.9	OE	88.29	OE
SPAG7	-96.57	KD	GTF2H2	-95.4	KD	SLC25A14	86.86	OE	-90.98	KD
PAF1	-96.41	KD	ZBTB48	-95.37	KD	ELOVL6	86.7	OE	-96.37	KD
CCT8	-96.36	KD	NVL	-95.34	KD	PSMG1	86.47	OE	93.22	OE
COG4	-96.34	KD	ZNF626	-95.28	KD	FBXL20	85.69	OE	-82.96	KD
STMN1	-96.29	KD	HORMAD2	-95.24	KD	CCL2	85.69	OE	88.42	OE
CASP3	-96.25	KD	PPIB	-95.04	KD	MRPL12	84.28	OE	96.24	OE
PUF60	-96.25	KD	NUDT14	-95	KD	ZBTB48	80.96	OE	-95.37	KD
TOMM34	-96.24	KD	COPA	-94.82	KD	RFK	80.89	OE	82.72	OE
H2AFV	-96.15	KD	TMEM2	-94.81	KD	SLC52A2	80.86	OE	99.88	OE
PUS7L	-96.11	KD	IKBKE	-94.58	KD	CPT1A	80	OE	83.73	OE
ME2	-96.1	KD	DCPS	-94.45	KD
SIM2	-96.08	KD	CTLA4	-94.27	KD
ATIC	-96.04	KD	HMGCS1	-94.21	KD
TCIRG1	-96.04	KD	SHC1	-94.18	KD
RAB1B	-96.03	KD	SUPV3L1	-94.13	KD
NR2F2	-95.96	KD	NNMT	-94.04	KD
ZNF554	-95.92	KD	ERGIC2	-93.97	KD
TGDS	-95.73	KD	POLR3C	-93.83	KD
AGL	-95.68	KD	LDLR	-93.57	KD
ZNF318	-95.66	KD	ZNF768	-93.29	KD
RFX4	-95.61	KD	UBE2V1	-93.13	KD
FOSL1	-95.61	KD	ACSL1	-93.06	KD
GMNN	-95.29	KD	TNFRSF19	-93.02	KD
PIGK	-95.26	KD	MALT1	-92.91	KD
HMG20B	-95.2	KD	TBX20	-92.75	KD
FDPS	-95.2	KD	FDFT1	-92.73	KD
CTNS	-95.16	KD	ELF1	-92.64	KD
LSM6	-95.12	KD	HMGN5	-92.63	KD
DEK	-95.04	KD	DEK	-92.6	KD
SS18L1	-94.9	KD	TNFRSF11A	-92.39	KD
ALDH4A1	-94.81	KD	FAU	-92.26	KD
CD97	-94.8	KD	ZNF589	-92.11	KD
TOMM70A	-94.78	KD	PPP1R14B	-91.93	KD
SMARCA5	-94.66	KD	CASP7	-91.91	KD
GSS	-94.66	KD	SMC3	-91.7	KD
POLB	-94.49	KD	SLC39A8	-91.67	KD
AKTIP	-94.41	KD	FZD5	-91.63	KD
MAP2K5	-94.38	KD	ATP6V1F	-91.56	KD
SRC	-94.35	KD	HOMER2	-91.55	KD
GFOD2	-94.29	KD	PRKAA1	-91.26	KD
SFPQ	-94.29	KD	NARS	-91.17	KD
ACBD3	-94.21	KD	ATG4D	-91.17	KD
KDM5A	-94.2	KD	PSIP1	-91.07	KD
TRAM2	-94.15	KD	TRPM2	-91.03	KD
CHIC2	-94	KD	SLC25A14	-90.98	KD
ZMYM2	-93.93	KD	ECSIT	-90.54	KD
EFCAB2	-93.88	KD	ANG	-90.54	KD
VGLL4	-93.83	KD	KLF2	-90.24	KD
CTNNAL1	-93.76	KD	CTPS	-90.12	KD
IPO13	-93.73	KD	NAB1	-90.04	KD
CPD	-93.71	KD	DDX5	-89.84	KD
RRP8	-93.69	KD	AGL	-89.81	KD
SRSF8	-93.47	KD	CLPB	-89.77	KD
GIPC1	-93.36	KD	IKZF1	-89.74	KD
USP1	-93.36	KD	ATG4B	-89.61	KD
USP6NL	-93.34	KD	MAN1A1	-89.38	KD
LRRC41	-93.29	KD	DNAJB2	-89.3	KD
GMEB1	-93.27	KD	ADCK3	-89.2	KD
ZNF624	-93.26	KD	RRAGC	-88.95	KD
DHRS3	-93.22	KD	TRPM5	-88.66	KD
ALDH3B1	-93.19	KD	ID2	-88.54	KD
DNMT1	-93.14	KD	IFNGR2	-88.43	KD
CYP51A1	-93.13	KD	CLCN3	-88.42	KD
OPN4	-93.12	KD	LYPLA1	-88.41	KD
RUVBL1	-93.09	KD	ZNF517	-88.3	KD
TCTA	-93.04	KD	LIMK2	-87.79	KD
UGDH	-92.9	KD	COL4A2	-87.55	KD
TXNIP	-92.71	KD	DTX1	-87.55	KD
PTTG1	-92.67	KD	CYP3A5	-87.5	KD
SNF8	-92.64	KD	HMGB1	-87.48	KD
SEC61A2	-92.64	KD	CCL20	-87.44	KD
MRPL18	-92.57	KD	TM9SF2	-87.13	KD
CREB3L4	-92.55	KD	HRSP12	-87.06	KD
PDXP	-92.55	KD	ZNF554	-86.79	KD
ALDH18A1	-92.52	KD	MEN1	-86.63	KD
AKR1C3	-92.44	KD	CDK16	-86.38	KD
DECR1	-92.34	KD	PTDSS1	-86.38	KD
ERGIC1	-92.3	KD	SNRPA	-86.24	KD
UVRAG	-92.24	KD	DNAJB1	-86.22	KD
EIF2B2	-92.24	KD	MGST2	-86.12	KD
SIX4	-92.18	KD	TLE2	-86.03	KD
TNIP1	-92.17	KD	TAAR8	-85.93	KD
GLI1	-92.1	KD	ABHD2	-85.77	KD
KAT6B	-91.99	KD	HMGB2	-85.62	KD
ACAD8	-91.91	KD	LIAS	-85.58	KD
TWF2	-91.9	KD	ZNF182	-85.57	KD
NDUFA5	-91.78	KD	SPTLC1	-85.56	KD
SNX2	-91.77	KD	PSMD5	-85.54	KD
RPA2	-91.73	KD	NPSR1	-85.46	KD
DGKD	-91.72	KD	DDIT4	-85.4	KD
BAG6	-91.66	KD	DHTKD1	-85.29	KD
ID2	-91.56	KD	USP16	-85.15	KD
ZNF785	-91.47	KD	ICAM1	-85.14	KD
NBR1	-91.41	KD	NMRAL1	-85.01	KD
GOLIM4	-91.4	KD	SLC22A23	-85	KD
UXT	-91.36	KD	LIN28A	-84.97	KD
KAT6A	-91.31	KD	FABP5	-84.91	KD
SMURF1	-91.31	KD	ZNF398	-84.65	KD
POLR2D	-91.25	KD	CENPE	-84.54	KD
FOXP4	-91.21	KD	MED15	-84.29	KD
ZNF768	-91.19	KD	RAB4A	-84.25	KD
GDPD5	-90.94	KD	TRAF3	-84.24	KD
MSMO1	-90.92	KD	FAM120A	-84.17	KD
DDX10	-90.91	KD	SNRK	-84.11	KD
GTF2A2	-90.86	KD	PMF1	-84.06	KD
RPS6KA2	-90.84	KD	CAV1	-83.91	KD
DDB2	-90.8	KD	OXGR1	-83.88	KD
ARHGEF7	-90.78	KD	RNF11	-83.74	KD
GRHPR	-90.77	KD	CHMP2A	-83.64	KD
PSMA8	-90.76	KD	CHERP	-83.62	KD
UBE2D1	-90.74	KD	MKNK1	-83.47	KD
PSMB2	-90.68	KD	TAB2	-83.33	KD
COG7	-90.52	KD	SOS2	-83.3	KD
GPR56	-90.48	KD	PPP4R1	-83.23	KD
PDS5A	-90.47	KD	B3GAT3	-83.21	KD
AKAP9	-90.36	KD	ATP5D	-83.2	KD
TRIM2	-90.17	KD	MKI67IP	-83.06	KD
HIF1A	-90.15	KD	NEK7	-83.05	KD
CNDP2	-90.09	KD	KNDC1	-82.98	KD
PLA2G12B	-90.06	KD	FBXL20	-82.96	KD
SRPRB	-90.02	KD	C19ORF10	-82.91	KD
NUMA1	-89.99	KD	SPRY1	-82.69	KD
NUDCD3	-89.82	KD	SDF2L1	-82.44	KD
NAE1	-89.75	KD	ALMS1	-82.43	KD
STK33	-89.71	KD	SNX6	-82.15	KD
CHMP2A	-89.68	KD	STRN4	-82.14	KD
VAMP3	-89.64	KD	KDR	-81.89	KD
PSMD4	-89.47	KD	CISH	-81.83	KD
PRR15L	-89.4	KD	C19ORF6	-81.81	KD
CCT7	-89.34	KD	EGR3	-81.77	KD
ACAA1	-89.27	KD	TSLP	-81.75	KD
DUSP11	-89.18	KD	TLE1	-81.68	KD
BAZ1B	-89.16	KD	PUF60	-81.66	KD
CETN3	-89.09	KD	DNAJC1	-81.45	KD
OXTR	-89.08	KD	PON3	-81.18	KD
DSG2	-89	KD	IL5	-81.16	KD
WDR6	-88.97	KD	FADS1	-81.14	KD
HMMR	-88.93	KD	NBN	-81.01	KD
GATA2	-88.92	KD	MXD3	-80.8	KD
HGS	-88.78	KD	SEC24B	-80.78	KD
TNFAIP1	-88.74	KD	CRABP1	-80.77	KD
APC	-88.64	KD	SNX17	-80.7	KD
BCL2L13	-88.55	KD	MYO10	-80.5	KD
C12ORF51	-88.49	KD	ARHGAP9	-80.43	KD
TRIM16	-88.3	KD	NME9	-80.29	KD
PISD	-88.28	KD	GMPS	-80.25	KD
POLA2	-88.28	KD	MTHFD2	-80.2	KD
WDR67	-88.22	KD	SLC11A2	-80.16	KD
ATP2C1	-88	KD	JMJD6	99.88	OE
EIF4EBP1	-87.79	KD	SLC52A2	99.88	OE
MGAT4A	-87.7	KD	PHF13	99.84	OE
EXO1	-87.69	KD	NUP88	99.74	OE
UTP18	-87.64	KD	SERINC3	99.73	OE
CIRBP	-87.62	KD	BHMT2	99.72	OE
ZNF671	-87.6	KD	COPS2	99.7	OE
STK24	-87.54	KD	GTF2A2	99.68	OE
HSD17B4	-87.53	KD	GK	99.68	OE
INSIG1	-87.5	KD	NDUFS3	99.64	OE
GTF2H3	-87.49	KD	HSP90AA1	99.63	OE
RHOBTB1	-87.48	KD	PCBD1	99.62	OE
PSMD1	-87.41	KD	ERGIC2	99.62	OE
FAM104A	-87.32	KD	NR2C1	99.38	OE
AKR1A1	-87.3	KD	GTF2F2	99.38	OE
RTEL1	-87.27	KD	HSPA2	99.24	OE
CARS	-87.22	KD	CDK5	98.98	OE
DCK	-87.18	KD	DICER1	98.88	OE
FAH	-87.18	KD	GNAI2	98.86	OE
PSRC1	-87.1	KD	AZGP1	98.85	OE
WRN	-86.99	KD	PDXK	98.75	OE
EPHA3	-86.96	KD	ZNF114	98.66	OE
POLR3C	-86.96	KD	SLC25A3	98.58	OE
TNFRSF18	-86.85	KD	NISCH	98.54	OE
CCP110	-86.78	KD	PRSS2	98.53	OE
GTF2E2	-86.76	KD	PDS5A	98.36	OE
DTNA	-86.73	KD	IGF2BP3	98.29	OE
PROC	-86.69	KD	NAT1	98.26	OE
DNTTIP2	-86.68	KD	ZSWIM2	98.2	OE
ZFP36L1	-86.65	KD	DERL1	98.16	OE
ZNF689	-86.5	KD	PITPNA	98.07	OE
HIST1H2BD	-86.5	KD	ENOSF1	98.03	OE
RAB31	-86.36	KD	TLE2	98.02	OE
GPR176	-86.28	KD	HMGB4	97.92	OE
MSRA	-86.27	KD	CASP3	97.39	OE
ALDH6A1	-86.14	KD	PAH	97.01	OE
NOTCH2NL	-86.1	KD	COPS5	97	OE
BRP44	-86.07	KD	POLE2	96.94	OE
RALBP1	-86.03	KD	SNAI3	96.81	OE
ZER1	-86.02	KD	HMG20B	96.75	OE
IL23R	-85.97	KD	BIRC5	96.73	OE
MGST2	-85.8	KD	NR1H3	96.65	OE
TPD52L3	-85.76	KD	TAF5L	96.57	OE
PSMB1	-85.7	KD	ZC3HC1	96.42	OE
SPR	-85.7	KD	EIF1B	96.39	OE
GGPS1	-85.63	KD	SMYD3	96.36	OE
S100A13	-85.61	KD	GSTZ1	96.36	OE
ZNF331	-85.58	KD	ACTN4	96.27	OE
KIAA0196	-85.53	KD	MRPL12	96.24	OE
DNAJC1	-85.46	KD	SOAT1	95.87	OE
IKBKE	-85.45	KD	SUPT5H	95.75	OE
MYD88	-85.45	KD	DOK4	95.62	OE
PRKCD	-85.43	KD	RPS27A	95.57	OE
KIF20A	-85.23	KD	RCHY1	95.46	OE
NT5DC2	-85.21	KD	AKR1C3	95.4	OE
EXOSC8	-85.06	KD	RORC	95.31	OE
COPA	-85.04	KD	TNFSF10	95.25	OE
KTN1	-85	KD	PLEKHJ1	94.94	OE
FAS	-84.97	KD	IDH3A	94.77	OE
SENP5	-84.97	KD	WWTR1	94.5	OE
FBXO5	-84.89	KD	FOXN3	94.45	OE
TUBB3	-84.77	KD	GNGT2	94.25	OE
SCARB1	-84.75	KD	HDAC11	93.88	OE
MED1	-84.75	KD	MCCC1	93.87	OE
LRRC59	-84.67	KD	RPS6KA3	93.85	OE
WTAP	-84.42	KD	PSMG1	93.22	OE
ZMIZ2	-84.39	KD	PPAP2A	93.17	OE
DLX2	-84.33	KD	IMPDH2	92.71	OE
BBS9	-84.32	KD	NAA50	92.7	OE
POLR1C	-84.28	KD	HIST1H2BK	92.41	OE
VDR	-84.19	KD	DUT	92.2	OE
PFAS	-84.09	KD	ERF	92.17	OE
PARP4	-84.04	KD	CPSF4	92.04	OE
APOB	-83.97	KD	RFXANK	92.04	OE
MLL	-83.91	KD	LGALS2	91.69	OE
CGRRF1	-83.86	KD	PCGF2	91.66	OE
ENTPD6	-83.81	KD	RPS16	91.64	OE
VPS8	-83.73	KD	PHF17	91.46	OE
IL20	-83.61	KD	PTK2	91.38	OE
FAU	-83.58	KD	ALDH3A2	91.31	OE
CYTH1	-83.56	KD	EXT2	91.29	OE
WDR61	-83.55	KD	WNT7B	91.22	OE
PC	-83.44	KD	IL8	91.07	OE
VARS	-83.41	KD	RBMX	90.98	OE
ZMIZ1	-83.41	KD	IFNGR1	90.61	OE
CREB3	-83.35	KD	TNFAIP3	90.53	OE
RNPS1	-83.35	KD	VIM	90.43	OE
PLA2G12A	-83.31	KD	LGMN	90.31	OE
CASC3	-83.28	KD	TBK1	89.86	OE
AKAP8	-83.26	KD	SULT1A2	89.81	OE
INS	-83.25	KD	PA2G4	89.64	OE
KLHDC2	-83.12	KD	SENP2	89.63	OE
PRKAR1B	-83.09	KD	LSS	89.52	OE
SMARCD2	-83.06	KD	BRPF1	89.39	OE
UQCRC1	-83.04	KD	GPR87	89.38	OE
TXNRD1	-83.02	KD	IKBKG	89.06	OE
KDR	-83.01	KD	GSTT1	88.96	OE
MAP3K14	-83.01	KD	ZFP3	88.93	OE
ARFIP2	-83	KD	BRF2	88.66	OE
GPX2	-82.95	KD	PTPN12	88.55	OE
FLI1	-82.88	KD	CCL2	88.42	OE
THRAP3	-82.78	KD	CCRL2	88.31	OE
RASSF2	-82.75	KD	ARNTL	88.29	OE
DCPS	-82.68	KD	SQRDL	88.25	OE
PON3	-82.66	KD	HYAL1	88.08	OE
ETNK1	-82.64	KD	TNFRSF19	87.85	OE
PSMD3	-82.59	KD	POLR2E	87.85	OE
COPB2	-82.53	KD	CDK4	87.79	OE
PHLPP1	-82.51	KD	DPYD	87.77	OE
SPAG4	-82.5	KD	ZNF77	87.58	OE
ALMS1	-82.47	KD	CPE	87.58	OE
GPC1	-82.41	KD	ABCF2	87.38	OE
ADCY3	-82.36	KD	PCCB	87.36	OE
CRADD	-82.29	KD	ZNF626	87.26	OE
NQO1	-82.16	KD	POLR2F	87.12	OE
APOA1	-81.92	KD	IRF9	87.12	OE
NR2C2	-81.92	KD	STK38L	87.07	OE
DHRS4	-81.91	KD	PRPF6	86.96	OE
ALDH5A1	-81.72	KD	PLAUR	86.87	OE
FGFR1	-81.7	KD	TMEM110	86.82	OE
SETDB1	-81.7	KD	FOSL2	86.79	OE
SAP18	-81.66	KD	DAPK1	86.68	OE
PTMS	-81.57	KD	ATG7	86.64	OE
TFF1	-81.44	KD	KIAA1279	86.6	OE
HSP90B1	-81.31	KD	ING3	86.48	OE
RXRA	-81.28	KD	LACC1	86.12	OE
TAOK3	-81.22	KD	GNPDA1	86.08	OE
YWHAH	-81.12	KD	RASD1	86.04	OE
IARS2	-81.11	KD	RNF138	86.02	OE
PDS5B	-81.02	KD	MGST2	85.99	OE
STAM2	-80.88	KD	PHF19	85.92	OE
PRCP	-80.81	KD	ALDH1A1	85.86	OE
AKT2	-80.75	KD	LIG3	85.84	OE
ATR	-80.64	KD	VARS	85.73	OE
SCNN1A	-80.6	KD	GATAD2B	85.61	OE
IL18RAP	-80.53	KD	ENOPH1	84.94	OE
TSPAN6	-80.43	KD	MECP2	84.91	OE
RFWD2	-80.43	KD	PIAS1	84.84	OE
RGS2	-80.38	KD	BUB3	84.79	OE
PKN2	-80.28	KD	PPP4C	84.68	OE
BID	-80.11	KD	NRP1	84.49	OE
NCOR2	-80.09	KD	PBK	84.26	OE
BNIP2	-80.02	KD	ZPBP2	84.21	OE
OTX1	99.96	OE	SNCA	84.12	OE
PNN	99.74	OE	NOXA1	83.74	OE
AKR1C2	99.52	OE	CPT1A	83.73	OE
GPR39	99.08	OE	STAT3	83.6	OE
TACC3	99.04	OE	SUPT4H1	83.58	OE
NAT10	98.99	OE	RPS6KB2	83.46	OE
UROD	98.97	OE	PPARG	83.43	OE
EIF2C1	98.93	OE	HIST1H2AC	83.3	OE
PRKAG3	98.88	OE	RUFY1	83.25	OE
PJA2	98.64	OE	AKT1	83.08	OE
SNCA	98.62	OE	PMF1-BGLAP	82.85	OE
PRPF4B	98.61	OE	IL21R	82.73	OE
PSME2	98.48	OE	ADSS	82.72	OE
ACY1	98.45	OE	RFK	82.72	OE
SLC25A13	98.44	OE	PPP2R3A	82.32	OE
HDAC11	98.43	OE	FADS3	82.3	OE
XRCC4	98.43	OE	TOMM22	82.15	OE
GBP2	98.35	OE	FGG	82.12	OE
PRKCB	98.11	OE	PPAT	81.66	OE
BMP4	98.08	OE	HPGD	81.65	OE
MRPL43	97.9	OE	NDUFA4	81.51	OE
SSX3	97.88	OE	LPAR6	81.5	OE
TTK	97.73	OE	FTSJ1	81.44	OE
HADHA	97.61	OE	GJA1	81.43	OE
HRH1	97.59	OE	PXK	81.38	OE
IKBKG	97.58	OE	GALNS	81.31	OE
NDUFV1	97.5	OE	DHFR	81.28	OE
PPT1	97.47	OE	HSF2	81.17	OE
SNAI3	96.91	OE	OLIG3	81.16	OE
DICER1	96.72	OE	ERGIC1	81.15	OE
CD19	96.66	OE	PIGA	81.14	OE
ZNF426	96.63	OE	RBBP4	81.12	OE
SCYL3	96.45	OE	NUP62	81.01	OE
LARS2	96.41	OE	PPP3CC	80.84	OE
RPL22	96.4	OE	CTTN	80.77	OE
BTG1	96.37	OE	TRIM16	80.54	OE
ZNF562	96.18	OE	TSG101	80.53	OE
P2RY6	96.07	OE	CBR3	80.38	OE
FBXO11	95.99	OE	EIF4A2	80.37	OE
EFNB2	95.81	OE	C16ORF80	80.34	OE
UFM1	95.48	OE	MAS1L	80.25	OE
GNAI1	95.37	OE	SCYL3	80.19	OE
AFP	95.25	OE	ERH	80.14	OE
MAGEA10	94.73	OE	PDIA4	80.13	OE
GNA11	94.23	OE	GM2A	80	OE
PIK3CD	94.17	OE
PGK1	93.88	OE
PTHLH	93.81	OE
GABARAPL1	93.64	OE
GNG5	93.45	OE
DVL2	93.33	OE
NFKBIA	93.24	OE
FOXO3	93.18	OE
RNF5	93.16	OE
SPECC1L	93.12	OE
GLDC	92.97	OE
PRKCE	92.9	OE
CHMP6	92.83	OE
PRCC	92.77	OE
HLA-DMB	92.7	OE
LEPRE1	92.65	OE
CRYZ	92.54	OE
BLMH	92.37	OE
SLC2A1	92.35	OE
GRN	92.26	OE
MSH5	92.24	OE
ADCY3	92.14	OE
FGF9	91.98	OE
SENP6	91.9	OE
DFFA	91.88	OE
TGFB1	91.62	OE
ZKSCAN2	90.96	OE
KCNQ1	90.94	OE
DDIT3	90.93	OE
DCPS	90.71	OE
CAMK2D	90.53	OE
CDIPT	90.46	OE
EYA1	90.32	OE
RBM15B	90.2	OE
GABBR1	90.03	OE
RPL7	90.01	OE
ZNF764	89.99	OE
G6PC	89.97	OE
IDH3A	89.93	OE
GRPR	89.81	OE
IL21R	89.75	OE
MTFR1	89.65	OE
NR0B2	89.63	OE
CPD	89.53	OE
PRKCQ	89.4	OE
SMU1	89.26	OE
CD83	89.17	OE
ZNF174	89.17	OE
FFAR1	88.94	OE
ATP5H	88.82	OE
ZFP161	88.78	OE
SF1	88.73	OE
NCOA3	88.7	OE
PSMD4	88.5	OE
PPP2R3A	88.48	OE
PTGS2	88.23	OE
PPOX	88.12	OE
SLC25A22	88.02	OE
TADA3	87.92	OE
PPP3CC	87.84	OE
S1PR3	87.83	OE
GUSB	87.64	OE
RPL11	87.47	OE
PAPSS1	87.35	OE
IRF3	87.29	OE
HEY1	86.98	OE
GDI1	86.94	OE
ARNTL	86.9	OE
UGP2	86.88	OE
SLC25A14	86.86	OE
PRAF2	86.84	OE
TRAF2	86.75	OE
ELOVL6	86.7	OE
SIM2	86.61	OE
PHYH	86.6	OE
EIF2AK2	86.55	OE
PSMG1	86.47	OE
TMED7	85.93	OE
FKBP14	85.81	OE
CYB5A	85.78	OE
TRIB1	85.74	OE
SOX10	85.71	OE
FBXL20	85.69	OE
CCL2	85.69	OE
ZNF281	85.54	OE
ZNHIT3	85.31	OE
HMGB3	85.23	OE
CDC20	85.23	OE
DCK	85.22	OE
CERS4	85.18	OE
PDIA5	84.72	OE
MRPL12	84.28	OE
GPBAR1	84.24	OE
HCAR1	84.08	OE
TGFBR2	84.02	OE
FURIN	83.89	OE
FASTKD5	83.41	OE
KIF14	82.96	OE
SLC22A18	82.88	OE
SMARCC2	82.84	OE
CPE	82.81	OE
MLLT11	82.54	OE
IFI30	82.47	OE
DNM1L	82.47	OE
PLP2	82.21	OE
CXCR7	82.17	OE
TYRO3	82.16	OE
GPR161	82.15	OE
GABPB2	82.13	OE
IL6R	82.11	OE
TPD52L3	81.77	OE
ASF1B	81.5	OE
SLC25A10	81.43	OE
TEAD4	81.19	OE
LSR	81.08	OE
ZBTB48	80.96	OE
SQLE	80.9	OE
RFK	80.89	OE
SLC52A2	80.86	OE
OR52B2	80.7	OE
ZNF175	80.34	OE
ST14	80.23	OE
CCP110	80.22	OE
CPT1A	80	OE
